# Supplementary material for: Mycorrhizal Fungal Effects on Plant Growth, Osmolytes, and CsHsp70s and CsPIPs Expression in Leaves of Cucumber under a Short-Term Heat Stress
Source: Plants (Basel). 2023 Aug 11;12(16):2917. doi: 10.3390/plants12162917 (PMC10458863; doi:10.3390/plants12162917)
Supplement: Supplementary file 1 [file plants-12-02917-s001.zip]

Archive with 1 entries (1 files):
- plants-2462193-supplementary.pdf
